# Supplementary material for: Stress Effects on Temperature-Dependent In-Plane Raman Modes of Supported Monolayer Graphene Induced by Thermal Annealing
Source: Nanomaterials (Basel). 2021 Oct 17;11(10):2751. doi: 10.3390/nano11102751 (PMC8538804; doi:10.3390/nano11102751)
Supplement: Supplementary file 1 [file nanomaterials-11-02751-s001.zip]

Archive with 1 entries (1 files):
- nanomaterials-1400119-supplementary.pdf
